# Supplementary material for: Reset First Resistive Switching in Ni1−xO Thin Films as Charge Transfer Insulator Deposited by Reactive RF Magnetron Sputtering
Source: Nanomaterials (Basel). 2022 Jun 29;12(13):2231. doi: 10.3390/nano12132231 (PMC9268175; doi:10.3390/nano12132231)
Supplement: Supplementary file 1 [file nanomaterials-12-02231-s001.zip]

Archive with 1 entries (1 files):
- nanomaterials-1780050-supplementary.pdf
